# Supplementary material for: Exploiting Glycyrrhiza glabra L. (Licorice) Flavanones: Licoflavanone’s Impact on Breast Cancer Cell Bioenergetics
Source: Int J Mol Sci. 2024 Jul 19;25(14):7907. doi: 10.3390/ijms25147907 (PMC11276871; doi:10.3390/ijms25147907)
Supplement: Supplementary file 1 [file ijms-25-07907-s001.zip]

Archive with 1 entries (1 files):
- ijms-3062274-supplementary.pdf
